# Supplementary material for: SLC4A10 impedes atherosclerosis by diminishing IFN-γ/GZMB levels of CD8+ T cells via the MAPK pathway
Source: Front Immunol. 2025 May 29;16:1568999. doi: 10.3389/fimmu.2025.1568999 (PMC12159029; doi:10.3389/fimmu.2025.1568999)
Supplement: Supplementary file 2 [file DataSheet1.zip]

Archive with 11 entries (9 files):
- Date sheet/
- Date sheet/Date sheet of Cell viability.xlsx
- Date sheet/Date sheet of ELISA.xlsx
- Date sheet/Date sheet of Flow cytometry.xlsx
- Date sheet/Date sheet of RT-qPCR.xlsx
- gate strategy.pdf
- WB/
- WB/Date sheet of Western blot.xlsx
- WB/Western blot image of human plaque.pdf
- WB/Western blot image of mouse cells.pdf
- WB/Western blot of image mouse arteries.pdf
