# Supplementary material for: SLC4A10 impedes atherosclerosis by diminishing IFN-γ/GZMB levels of CD8+ T cells via the MAPK pathway
Source: Front Immunol. 2025 May 29;16:1568999. doi: 10.3389/fimmu.2025.1568999 (PMC12159029; doi:10.3389/fimmu.2025.1568999)
Supplement: Supplementary file 2 [file DataSheet1.zip › Date sheet/Date sheet of Cell viability.xlsx]

## Sheet: GZMB
Cell viability	4H	8H	16H	24H
Sample 1	51.5527	41.6775	72.3315	85.8712
Sample 2	61.3069	39.0422	74.7027	91.7421
Sample 3	55.9508	34.7665	67.8913	87.7858
Sample 4	54.4921	57.6189	134.219	91.1399

## Sheet: IFN-γ
Cell viability	4H	8H	16H	24H
Sample 1	22.1068	48.2976	37.6835	77.8033
Sample 2	35.2569	57.3906	53.6926	91.9821
Sample 3	32.5679	45.642	51.7002	78.376
Sample 4	33.2795	54.4774	46.3887	90.0517
