# Supplementary material for: SLC4A10 impedes atherosclerosis by diminishing IFN-γ/GZMB levels of CD8+ T cells via the MAPK pathway
Source: Front Immunol. 2025 May 29;16:1568999. doi: 10.3389/fimmu.2025.1568999 (PMC12159029; doi:10.3389/fimmu.2025.1568999)
Supplement: Supplementary file 2 [file DataSheet1.zip › Date sheet/Date sheet of Flow cytometry.xlsx]

## Sheet: Panel 1
Group of SLC4A10+	APC(TIM-3)	PE-CY7(lag-3)	PE(PD-1)
Sample 1	3.1	3.97	1.31
Sample 2	4.85	5.9	1.17
Sample 3	3.46	6.03	0.79
Sample 4	3.37	4.98	1.99
Group of SLC4A10-	APC(TIM-3)	PE-CY7(lag-3)	PE(PD-1)
Sample 1	8.02	9.05	1.92
Sample 2	6.35	6.96	0.82
Sample 3	9.77	12.02	1.59
Sample 4	10.38	8.39	2.2

## Sheet: Panel 2
Group of SLC4A10+	PE-CY7(IFN)	FITC(PFP)	PE(TNF-A)	APC(FAS-L)	APC-CY7(GZMB)
Sample 1	2.59	0.24	1.35	1.34	0.94
Sample 2	1.84	0.24	0.06	1.83	1.27
Sample 3	1.53	2.72	1.41	1.17	0.8
Sample 4	1.85	2.32	1.36	1.69	1.18
Group of SLC4A10-	PE-CY7(IFN)	FITC(PFP)	PE(TNF-A)	APC(FAS-L)	APC-CY7(GZMB)
Sample 1	6.65	0.61	0.17	2.6	2.6
Sample 2	9.98	1.19	0.06	4.58	4.84
Sample 3	3.46	1.36	0.25	2.15	2.58
Sample 4	8.84	2.59	0.48	2	6.86
