# Supplementary material for: SLC4A10 impedes atherosclerosis by diminishing IFN-γ/GZMB levels of CD8+ T cells via the MAPK pathway
Source: Front Immunol. 2025 May 29;16:1568999. doi: 10.3389/fimmu.2025.1568999 (PMC12159029; doi:10.3389/fimmu.2025.1568999)
Supplement: Supplementary file 2 [file DataSheet1.zip › Date sheet/Date sheet of RT-qPCR.xlsx]

## Sheet: Human plaque
Gene：SLC4A10	Unstable Plaque	Stable Plaque
Sample 1	17.6305	14.637
Sample 2	26.1729	10.8011
Sample 3	21.7057	12.2824
Sample 4	25.2813	9.99586
Sample 5	25.8125	16.4349
Sample 6	37.2715	13.8776

## Sheet: Mouse Artery
Gene：SLC4A10	Control	SLC4A10
Sample 1	1.76867	0.171467
Sample 2	1.00882	0.437089
Sample 3	0.983502	0.350139
Sample 4	0.349331	0.604019
Sample 5	0.682705	0.77984
Sample 6	1.76867	0.547621

## Sheet: Mouse CD8+T
Gene：SLC4A10	control	SLC4A10		Gene：MAP2K6	Control	AAV-SLC4A10
Sample 1	0.871557	1.74917		Sample 1	1.06992	0.502606
Sample 2	1.15003	1.68958		Sample 2	0.94442	0.408243
Sample 3	0.997692	2.14602		Sample 3	0.998269	0.468948
Gene：GZMB	control	SLC4A10		Gene：ELK4	Control	AAV-SLC4A10
Sample 1	0.80107	0.450625		Sample 1	0.952638	2.80889
Sample 2	1.16473	0.236514		Sample 2	0.888843	2.18859
Sample 3	1.70527	0.532185		Sample 3	1.18099	2.92817
Gene：IFN-γ	Control	AAV-SLC4A10		Gene：MAP3K5	Control	AAV-SLC4A10
Sample 1	19.444	0.651235		Sample 1	0.945238	7.08
Sample 2	8.58162	0.440206		Sample 2	0.4944	4.19523
Sample 3	16.9269	1.68325		Sample 3	0.610791	10.9189
Gene：TNF-α	Control	AAV-SLC4A10
Sample 1	0.760489	2.23457
Sample 2	0.473029	3.19319
Sample 3	1.08298	5.22344
Gene：PD-1	Control	AAV-SLC4A10
Sample 1	0.623085	1.74412
Sample 2	1.17895	13.953
Sample 3	3.35776	2.46656
