# Supplementary material for: SLC4A10 impedes atherosclerosis by diminishing IFN-γ/GZMB levels of CD8+ T cells via the MAPK pathway
Source: Front Immunol. 2025 May 29;16:1568999. doi: 10.3389/fimmu.2025.1568999 (PMC12159029; doi:10.3389/fimmu.2025.1568999)
Supplement: Supplementary file 2 [file DataSheet1.zip › WB/Date sheet of Western blot.xlsx]

## Sheet: human plaque
Expression of fold change	Stable	Unstable
	0.440694	0.776105
	0.305144	0.693794
	0.827574	1.07658
	0.328633	1.11904
	0.500942	0.989887
	0.836351	1.48809

## Sheet: mouse artery
Expression of fold change	Control	AAV-SLC4A10
	0.651472	0.852841
	0.675483	0.795646
	0.428901	0.69771
	0.600385	0.840209
	0.648851	0.831335
	0.417132	0.772089

## Sheet: mouse cell
Expression of fold change	Control	AAV-SLC4A10
	0.230273	0.68403
	0.432968	0.657432
	0.264666	0.898057
